# Supplementary material for: Effects of Reallocating Time Spent Engaging in Sedentary Behavior and Physical Activity on Mortality in Older Adults: ELSIA Study
Source: Int J Environ Res Public Health. 2021 Apr 19;18(8):4336. doi: 10.3390/ijerph18084336 (PMC8074045; doi:10.3390/ijerph18084336)
Supplement: Supplementary file 1 [file ijerph-18-04336-s001.zip]

Archive with 1 entries (1 files):
- ijerph-1157545-supplementary.pdf
